# Supplementary material for: Molecular, behavioural and morphological comparisons of sperm adaptations in a fish with alternative reproductive tactics
Source: Evol Appl. 2022 Jul 2;16(2):338–53. doi: 10.1111/eva.13438 (PMC9923495; doi:10.1111/eva.13438)
Supplement: Supplementary file 1 — Tables S1,S2 [file EVA-16-338-s001.xlsx]

## Sheet: Table S1. SignifDE and BlastHit
Table S1. Results of differential expression analysis from limma as well as top BLAST hit for NCBI BLASTX
Human identifiers were inferred from gene name (search in UNIPROT) or BLASTX search restricted to human only.
Transcript name	logFC	AveExpr	adj.P.Val	description	Scientific Name	Max Score	Total Score	Query Cover	E value	Per. Ident	Acc. Len	Accession	Human HGNC
CUFF.35942	-1.25553	2.54954	0.0127843	kelch-like protein 10 [Cyprinodon tularosa]	Cyprinodon tularosa	171	506	0.97	1e-47	0.6116	570	XP_038148690.1	KLHL10
CUFF.36700	-1.1756	3.17191	0.0468275	no hit									-
CUFF.47	-1.01148	1.97583	0.0379141	borealin-2 [Periophthalmus magnuspinnatus]	Periophthalmus magnuspinnatus	280	280	0.84	8e-91	0.6546	243	XP_033839296.1	CDCA8
CUFF.19824	-1.00341	5.20383	0.0459964	nardilysin-like [Periophthalmus magnuspinnatus]	Periophthalmus magnuspinnatus	1035	1094	0.86	0	0.6637	1338	XP_033821195.1	NRDC
CUFF.29405	-0.925289	4.01923	0.0317743	dual specificity mitogen-activated protein kinase kinase 4-like isoform X2 [Boleophthalmus pectinirostris]	Boleophthalmus pectinirostris	783	783	0.54	0	0.9843	413	XP_020777351.1	MAP2K4
CUFF.8614	-0.911959	3.31941	0.0379141	interaptin-like [Boleophthalmus pectinirostris]	Boleophthalmus pectinirostris	163	163	0.3	1e-41	0.7583	257	XP_020781705.1	-
CUFF.17928	-0.825944	2.33705	0.0213099	sphingolipid delta(4)-desaturase DES1 [Periophthalmus magnuspinnatus]	Periophthalmus magnuspinnatus	570	570	0.81	0	0.9504	323	XP_033835615.1	DEGS1
CUFF.18214	-0.823193	8.87845	0.0127887	no hit									-
CUFF.345	-0.791878	6.09783	0.0366127	transmembrane protein 170A [Boleophthalmus pectinirostris]	Boleophthalmus pectinirostris	263	263	0.4	3e-85	0.9416	137	XP_020790942.1	TMEM170A
CUFF.4185	-0.70379	5.21041	0.0127843	protein ABHD4 [Boleophthalmus pectinirostris]	Boleophthalmus pectinirostris	719	719	0.59	0	0.9218	399	XP_020791724.1	ABHD4
CUFF.295	-0.663356	5.92171	0.045167	transcription factor E2F3-like [Boleophthalmus pectinirostris]	Boleophthalmus pectinirostris	316	316	0.81	4e-101	0.5446	440	XP_020788301.1	E2F3
CUFF.22716	-0.539229	8.45795	0.0247197	PREDICTED: V-type proton ATPase 16 kDa proteolipid subunit [Sinocyclocheilus rhinocerous]	Sinocyclocheilus rhinocerous	172	172	0.42	5e-51	0.956	154	XP_016415425.1	ATP6V0C
CUFF.22638	-0.514013	8.39306	0.0476293	lactadherin-like isoform X2 [Periophthalmus magnuspinnatus]	Periophthalmus magnuspinnatus	740	863	0.7	0	0.761	478	XP_033824369.1	MFGE8
CUFF.15413	-0.495078	8.24954	0.0496632	uncharacterized protein C1orf146 homolog [Boleophthalmus pectinirostris]	Boleophthalmus pectinirostris	284	284	0.12	2e-84	0.7616	172	XP_020774622.1	-
CUFF.12884	-0.434832	9.85085	0.0240412	no hit									-
CUFF.23069	-0.350875	8.05945	0.0413102	ATP synthase-coupling factor 6, mitochondrial [Bagarius yarrelli]	Bagarius yarrelli	160	160	0.58	9e-48	0.7935	107	TSK17814.1	ATP5PF
CUFF.19281	0.45079	8.48665	0.0334621	no hit									-
CUFF.27468	0.457203	9.20953	0.0434269	PREDICTED: 60S ribosomal protein L36 [Nothobranchius furzeri]	Nothobranchius furzeri	196	196	0.5	9e-60	0.7836	148	XP_015817719.1	RPL36
CUFF.20912	0.526893	9.52431	0.00396506	elongation factor 1-gamma [Periophthalmus magnuspinnatus]	Periophthalmus magnuspinnatus	748	748	0.92	0	0.9068	440	XP_033829480.1	EEF1G
CUFF.18140	0.538473	9.98458	0.0173627	40S ribosomal protein S8 [Labrus bergylta]	Labrus bergylta	395	395	0.29	1e-130	0.9856	208	XP_020511928.1	RPS8
CUFF.13922	0.554361	6.10381	0.0247197	translocation protein SEC62 isoform X2 [Nematolebias whitei]	Nematolebias whitei	282	282	0.19	7e-81	0.7342	418	XP_037538280.1	SEC62
CUFF.3731	0.570679	8.59562	0.0439619	60S ribosomal protein L31 [Notolabrus celidotus]	Notolabrus celidotus	224	224	0.43	1e-70	0.9839	124	XP_034533305.1	RPL31
CUFF.36662	0.609689	9.46408	0.0198304	no hit									-
CUFF.15877	0.627078	7.34139	0.00917714	high density lipoprotein binding protein a isoform X1 [Periophthalmus magnuspinnatus]	Periophthalmus magnuspinnatus	2362	2362	0.73	0	0.9423	1276	XP_033821571.1	HDLBP
CUFF.24336	0.653622	5.60344	0.00442988	serine/arginine-rich splicing factor 11 isoform X2 [Cottoperca gobio]	Cottoperca gobio	286	344	0.49	7e-87	0.8571	458	XP_029285490.1	SRSF11
CUFF.2156	0.69713	7.5357	0.0397154	cystatin-C-like [Periophthalmus magnuspinnatus]	Periophthalmus magnuspinnatus	129	129	0.54	3e-34	0.627	123	XP_033835626.1	CST3
CUFF.17958	0.698208	4.23557	0.048565	tumor necrosis factor ligand superfamily member 10-like [Boleophthalmus pectinirostris]	Boleophthalmus pectinirostris	310	310	0.29	1e-95	0.7615	284	XP_020785023.1	TNFSF10
CUFF.14480	0.72586	3.31551	0.0454502	phospholipid phosphatase 1-like [Xiphias gladius]	Xiphias gladius	483	483	0.49	3e-163	0.7778	354	XP_040011333.1	PLPP1
CUFF.19722	0.739068	6.46876	0.0379286	no hit									-
CUFF.9189	0.747066	4.99994	0.0350306	nuclear factor 1 B-type-like isoform X11 [Periophthalmus magnuspinnatus]	Periophthalmus magnuspinnatus	376	376	0.1	2e-110	0.9558	549	XP_033839743.1	NFIB
CUFF.2565	0.760054	5.28679	0.0397314	hypothetical protein OJAV_G00138210 [Oryzias javanicus]	Oryzias javanicus	111	111	0.04	7e-25	0.9077	92	RVE63626.1	MSI2
CUFF.15543	0.762913	4.29265	0.048565	dnaJ homolog subfamily B member 9-like [Sphaeramia orbicularis]	Sphaeramia orbicularis	125	125	0.26	2e-29	0.4967	184	XP_029990752.1	DNAJB9
CUFF.25039	0.784045	5.03205	0.0159528	hypothetical protein FQN60_002966 [Etheostoma spectabile]	Etheostoma spectabile	121	121	0.12	5e-24	0.5352	716	KAA8581385.1	-
CUFF.6325	0.786453	5.35502	0.00785147	tropomyosin 4a isoform X2 [Periophthalmus magnuspinnatus]	Periophthalmus magnuspinnatus	297	297	0.4	3e-93	0.9718	248	XP_033820908.1	TPM4
CUFF.12224	0.820291	6.183	0.0240412	unconventional prefoldin RPB5 interactor 1 [Periophthalmus magnuspinnatus]	Periophthalmus magnuspinnatus	652	652	0.56	0	0.835	500	XP_033824062.1	URI1
CUFF.27530	0.823057	4.19632	0.0247197	ubiquitin carboxyl-terminal hydrolase 8 [Periophthalmus magnuspinnatus]	Periophthalmus magnuspinnatus	655	655	0.84	0	0.7491	1049	XP_033841814.1	USP8
CUFF.16875	0.82638	4.29855	0.0275336	influenza virus NS1A-binding protein homolog A [Periophthalmus magnuspinnatus]	Periophthalmus magnuspinnatus	1242	1242	0.54	0	0.941	650	XP_033821472.1	IVNS1ABP
CUFF.9312	0.832474	4.7616	0.0141321	serine incorporator 5 [Boleophthalmus pectinirostris]	Boleophthalmus pectinirostris	733	733	0.5	0	0.9057	458	XP_020776532.1	SERINC5
CUFF.9302	0.855082	3.203	0.0179493	ras GTPase-activating-like protein IQGAP2 [Oreochromis niloticus]	Oreochromis niloticus	221	221	0.56	8e-68	0.9541	342	XP_025755650.1	IQGAP2
CUFF.32845	0.868289	3.60808	0.0190059	no hit									-
CUFF.23030	0.889103	4.45352	0.0459964	PREDICTED: collagen alpha-2(IV) chain-like [Haplochromis burtoni]	Haplochromis burtoni	167	167	0.08	4e-43	0.8953	211	XP_014187115.1	COL4A2
CUFF.24352	0.899603	5.57798	0.0190059	cystathionine gamma-lyase-like [Periophthalmus magnuspinnatus]	Periophthalmus magnuspinnatus	699	699	0.9	0	0.9423	407	XP_033821280.1	CTH
CUFF.32270	1.01561	4.28797	0.0467748	mucin-5AC-like [Actinia tenebrosa]	Actinia tenebrosa	98.6	933	0.1	4e-33	0.4107	574	XP_031551915.1	MUC5AC
CUFF.6145	1.03287	5.53263	0.048565	glutamine synthetase [Boleophthalmus pectinirostris]	Boleophthalmus pectinirostris	757	757	0.46	0	0.9596	371	XP_020777120.1	GLUL
CUFF.13977	1.03532	3.80962	0.0374601	sodium-coupled neutral amino acid transporter 3-like isoform X2 [Periophthalmus magnuspinnatus]	Periophthalmus magnuspinnatus	876	876	0.22	0	0.9398	509	XP_033821808.1	SLC38A3
CUFF.12663	1.03898	2.14496	0.0247197	hypothetical protein HST_G00014280 [Hippoglossus stenolepis]	Hippoglossus stenolepis	63.5	63.5	0.05	1e-07	0.825	148	KAF5173262.1	-
CUFF.12066	1.04491	4.52444	0.044562	claudin-3-like [Boleophthalmus pectinirostris]	Boleophthalmus pectinirostris	344	344	0.59	1e-115	0.9814	215	XP_020784319.1	CLDN3
CUFF.28987	1.09807	2.59362	0.0449444	putative C-type lectin domain family 20 member A [Parambassis ranga]	Parambassis ranga	198	250	0.18	9e-53	0.4402	277	XP_028281159.1	CLEC20A
CUFF.1314	1.1176	5.29841	9.38213e-05	neural proliferation differentiation and control protein 1a [Periophthalmus magnuspinnatus]	Periophthalmus magnuspinnatus	402	402	0.51	2e-132	0.713	328	XP_033832181.1	NPDC1
CUFF.28841	1.12361	3.545	0.0411287	huntingtin-interacting protein 1 [Boleophthalmus pectinirostris]	Boleophthalmus pectinirostris	563	563	0.23	2e-176	0.9605	1037	XP_020796212.1	HIP1
CUFF.25601	1.13697	2.35101	0.0190059	uncharacterized protein C11orf96 homolog [Boleophthalmus pectinirostris]	Boleophthalmus pectinirostris	120	231	0.1	2e-27	0.7087	128	XP_020780648.1	-
CUFF.11992	1.17289	4.39089	0.006231	putative all-trans-retinol 13,14-reductase [Boleophthalmus pectinirostris]	Boleophthalmus pectinirostris	1029	1029	0.62	0	0.8929	607	XP_020779489.1	RETSAT
CUFF.14471	1.18624	6.81426	0.0141321	inositol monophosphatase 1-like [Periophthalmus magnuspinnatus]	Periophthalmus magnuspinnatus	524	524	0.89	0	0.9314	278	XP_033841705.1	IMPA1
CUFF.12402	1.22945	3.24067	0.00806764	MANSC domain-containing protein 1 [Periophthalmus magnuspinnatus]	Periophthalmus magnuspinnatus	226	463	0.29	8e-61	0.7714	445	XP_033844819.1	MANSC1
CUFF.33061	1.24098	9.75714	0.0397314	no hit									-
CUFF.14745	1.25659	4.42907	0.0448546	steroid 17-alpha-hydroxylase/17,20 lyase-like [Boleophthalmus pectinirostris]	Boleophthalmus pectinirostris	733	733	0.4	0	0.7905	476	XP_020780569.1	CYP17A1
CUFF.925	1.26216	2.20959	0.0142997	UNC93-like protein MFSD11 [Boleophthalmus pectinirostris]	Boleophthalmus pectinirostris	738	738	0.48	0	0.9417	446	XP_020788725.1	MFSD11
CUFF.21711	1.26938	2.04691	0.0459964	hypoxanthine-guanine phosphoribosyltransferase [Periophthalmus magnuspinnatus]	Periophthalmus magnuspinnatus	184	184	0.76	5e-56	0.8889	220	XP_033842163.1	HPRT1
CUFF.21666	1.2717	3.88879	0.044562	no hit									-
CUFF.14645	1.27573	3.63559	0.0247197	uncharacterized protein LOC119262440 isoform X3 [Pygocentrus nattereri]	Pygocentrus nattereri	1288	1288	0.96	0	0.6267	1090	XP_037390312.1	-
CUFF.18424	1.29189	7.18104	0.0121037	PREDICTED: cytochrome P450 2K4-like [Poecilia latipinna]	Poecilia latipinna	100	100	0.2	2e-19	0.7705	564	XP_014872071.1	-
CUFF.13555	1.29729	2.90768	0.0202306	voltage-dependent L-type calcium channel subunit beta-3-like [Boleophthalmus pectinirostris]	Boleophthalmus pectinirostris	120	120	0.04	1e-23	0.7273	547	XP_020785538.1	CACNB3
CUFF.34252	1.39181	3.34874	0.0190059	butyrophilin subfamily 3 member A3-like [Boleophthalmus pectinirostris]	Boleophthalmus pectinirostris	735	735	0.58	0	0.9194	398	XP_020778333.1	BTN3A3
CUFF.15778	1.39455	2.64794	0.0186381	KH domain-containing, RNA-binding, signal transduction-associated protein 2 [Periophthalmus magnuspinnatus]	Periophthalmus magnuspinnatus	102	102	0.06	2e-19	0.9231	345	XP_033835577.1	KHDRBS1
CUFF.5778	1.5181	2.66086	0.00396506	no hit									-
CUFF.37495	1.53123	2.24293	0.00396506	no hit									-
CUFF.11726	1.53928	1.81628	0.0240412	uncharacterized protein LOC110956460 [Acanthochromis polyacanthus]	Acanthochromis polyacanthus	266	266	0.23	3e-78	0.7898	421	XP_022057651.1	-
CUFF.22186	1.57359	4.28367	0.0141321	epiplakin-like [Periophthalmus magnuspinnatus]	Periophthalmus magnuspinnatus	1826	17201	0.71	0	0.7838	7977	XP_033821074.1	EPPK1
CUFF.29779	1.59738	4.86301	0.00048789	no hit									-
CUFF.34085	1.60029	5.08612	0.0275194	site-specific DNA-methyltransferase [Synechococcales cyanobacterium M58_A2018_015]	Synechococcales cyanobacterium M58_A2018_015	44.7	44.7	0.45	0.03	0.3962	369	MBF2001118.1	DNMT1
CUFF.14585	1.60844	4.88253	0.0311557	amyloid-like protein 1 isoform X5 [Sphaeramia orbicularis]	Sphaeramia orbicularis	879	879	0.3	0	0.843	688	XP_030013017.1	APLP1
CUFF.2591	1.65667	2.93184	0.0127887	uncharacterized protein LOC110163130 [Boleophthalmus pectinirostris]	Boleophthalmus pectinirostris	171	171	0.24	2e-44	0.537	232	XP_020783722.1	-
CUFF.35981	1.70707	3.46448	0.0473812	sterile alpha motif domain-containing protein 3-like [Clupea harengus]	Clupea harengus	459	534	0.94	6e-156	0.6471	509	XP_031425928.1	SAMD3
CUFF.26002	1.7876	3.84087	0.00785147	prolargin-like [Boleophthalmus pectinirostris]	Boleophthalmus pectinirostris	110	110	0.15	3e-23	0.9815	378	XP_020792667.1	PRELP
CUFF.24674	1.81546	6.85661	0.0048711	no hit									-
CUFF.5673	1.84444	4.47631	0.00088601	uncharacterized protein LOC111584441 [Amphiprion ocellaris]	Amphiprion ocellaris	504	504	0.23	6e-153	0.795	1202	XP_035796548.1	-
CUFF.21083	1.88025	1.78826	0.000426144	EGF-containing fibulin-like extracellular matrix protein 2a [Anabas testudineus]	Anabas testudineus	819	819	0.61	0	0.9287	438	XP_026213601.1	EFEMP2
CUFF.13283	1.93855	4.13846	0.000136902	protein 60A-like [Boleophthalmus pectinirostris]	Boleophthalmus pectinirostris	116	116	0.56	2e-29	0.7143	205	XP_020780942.1	-
CUFF.10870	1.95692	2.11454	0.00101076	reticulon-4 receptor [Periophthalmus magnuspinnatus]	Periophthalmus magnuspinnatus	743	743	0.67	0	0.9433	463	XP_033829168.1	RTN4R
CUFF.1190	2.08289	3.0672	0.00104592	tetratricopeptide repeat protein 9B [Periophthalmus magnuspinnatus]	Periophthalmus magnuspinnatus	399	399	0.15	3e-125	0.9134	245	XP_033832666.1	TTC9B
CUFF.12155	2.086	1.97645	0.01782	discoidin domain-containing receptor 2-like [Boleophthalmus pectinirostris]	Boleophthalmus pectinirostris	869	1206	0.86	0	0.8917	868	XP_020795064.1	DDR2
CUFF.2948	2.13208	7.07949	0.00530123	steroidogenic acute regulatory protein, mitochondrial [Boleophthalmus pectinirostris]	Boleophthalmus pectinirostris	536	536	0.52	0	0.9268	287	XP_020791126.1	STAR
CUFF.9608	2.1402	1.82057	0.00396506	mimecan-like [Boleophthalmus pectinirostris]	Boleophthalmus pectinirostris	428	428	0.38	2e-142	0.8221	277	XP_020773358.1	OGN
CUFF.35250	2.19765	3.1027	0.0484254	WAP four-disulfide core domain protein 2-like [Boleophthalmus pectinirostris]	Boleophthalmus pectinirostris	89.7	89.7	0.41	2e-17	0.449	173	XP_020776152.1	WFDC2
CUFF.12473	2.2647	5.87929	0.00396506	uncharacterized protein zgc:193726 isoform X6 [Hippoglossus stenolepis]	Hippoglossus stenolepis	60.8	60.8	0.09	1e-07	0.6957	87	XP_035003514.1	-
CUFF.4262	2.27122	2.4963	0.000157405	no hit									-
CUFF.6863	2.33643	1.63993	0.048565	serine protease inhibitor Kazal-type 1-like isoform X1 [Boleophthalmus pectinirostris]	Boleophthalmus pectinirostris	89.7	89.7	0.79	8e-21	0.7191	89	XP_020775649.1	SPINK1
CUFF.3901	2.34164	1.8683	7.68827e-05	leucine-rich repeat neuronal protein 1 [Periophthalmus magnuspinnatus]	Periophthalmus magnuspinnatus	1018	1018	0.5	0	0.8662	768	XP_033826050.1	-
CUFF.34092	2.34206	6.16428	0.00154362	C-reactive protein-like isoform X1 [Anabas testudineus]	Anabas testudineus	216	216	0.54	8e-66	0.6235	224	XP_026227755.1	CRP
CUFF.34468	2.56854	1.90814	0.0030344	mitogen-activated protein kinase kinase kinase 12 [Boleophthalmus pectinirostris]	Boleophthalmus pectinirostris	537	537	0.6	2e-176	0.8096	937	XP_020792556.1	MAP3K12
CUFF.31744	2.65836	1.34258	0.0306013	PREDICTED: C-reactive protein-like isoform X1 [Lates calcarifer]	Lates calcarifer	120	120	0.3	6e-29	0.6413	224	XP_018545093.1	CRP
CUFF.18583	2.87217	5.61088	0.00396506	uncharacterized protein LOC117956442 [Etheostoma cragini]	Etheostoma cragini	62.8	466	0.23	2e-07	0.5098	2685	XP_034747407.1	-
CUFF.36207	2.92045	3.82564	0.0224881	no hit									-
CUFF.32634	2.98815	6.51871	0.0048967	mucin-5AC-like [Boleophthalmus pectinirostris]	Boleophthalmus pectinirostris	198	257	0.62	3e-59	0.5	215	XP_020796705.1	MUC5AC
CUFF.6345	3.03614	1.60079	0.0397154	deoxyribonuclease-1-like 2 [Boleophthalmus pectinirostris]	Boleophthalmus pectinirostris	284	503	0.68	1e-89	0.7598	277	XP_020792812.1	DNASE1
CUFF.32600	3.05537	8.13759	0.000201028	mucin-5AC-like [Boleophthalmus pectinirostris]	Boleophthalmus pectinirostris	230	230	0.5	1e-70	0.5914	215	XP_020796705.1	MUC5AC
CUFF.34122	3.06554	5.78286	3.19592e-05	mucin-5AC-like [Perca fluviatilis]	Perca fluviatilis	100	267	0.24	4e-20	0.5506	308	XP_039658443.1	MUC5AC
CUFF.34394	3.29035	7.64741	0.00104592	no hit									-
CUFF.1570	3.33845	5.02289	0.00396506	no hit									-
CUFF.32155	3.35091	2.45665	0.0300378	relaxin-3-like [Boleophthalmus pectinirostris]	Boleophthalmus pectinirostris	114	114	0.53	6e-29	0.6509	135	XP_020796575.1	RLN3
CUFF.36859	3.56425	0.591189	0.00931344	no hit									-
CUFF.32794	4.00688	7.81809	4.18118e-06	no hit									-
CUFF.28915	4.10944	1.88786	6.26676e-05	PREDICTED: complement C1q-like protein 4 [Haplochromis burtoni]	Haplochromis burtoni	68.6	68.6	0.75	5e-12	0.4699	135	XP_014187211.1	C1QL4
CUFF.19857	4.18362	3.30572	9.38213e-05	Amine sulfotransferase [Collichthys lucidus]	Collichthys lucidus	366	366	0.28	2e-115	0.5922	283	TKS91362.1	SULT1C3
CUFF.36756	4.21958	3.13714	7.68827e-05	no hit									-
CUFF.36128	5.09872	5.37893	0.000149182	no hit									-
CUFF.35912	5.29519	3.30962	0.000520258	no hit									-
CUFF.36334	5.33308	5.97332	2.82627e-05	no hit									-
CUFF.590	5.79557	3.45845	3.19592e-05	cytochrome P450 11B, mitochondrial-like [Boleophthalmus pectinirostris]	Boleophthalmus pectinirostris	830	830	0.52	0	0.8407	624	XP_020783756.1	CYP11B1

## Sheet: Table S2. Enrichment Results
Table S2. Results of functional enrichment analysis for up-regulated annotated genes
including molecular function (MF), biological process (BP), and cellular component (CC).
Enriched categories for annoted genes up-regulated in breeding colour males
source	term_name	term_id	adjusted_p_value	negative_log10_of_adjusted_p_value	term_size	query_size	intersection_size	effective_domain_size	intersections
GO:MF	structural molecule activity	GO:0005198	0.00068	3.16543	701	58	12	18679	CLDN3,COL4A2,EFEMP2,EPPK1,HIP1,MUC5AC,OGN,PRELP,RPL31,RPL36,RPS8,TPM4
GO:MF	identical protein binding	GO:0042802	0.00431	2.36525	2063	58	19	18679	APCS,APLP1,C1QL4,CAMK2G,CLDN3,CRP,CST3,CTH,EFEMP2,GLUL,HIP1,HPRT1,IMPA1,KHDRBS1,MAP3K12,MSI2,SRSF11,TNFSF10,TPM4
GO:BP	positive regulation of aortic smooth muscle cell differentiation	GO:1904831	0.04841	1.31506	3	56	2	18123	CTH,EFEMP2
GO:CC	extracellular exosome	GO:0070062	1e-05	5.20419	2178	57	23	18964	APCS,COL4A2,CST3,CTH,DNAJB9,DNASE1,EEF1G,EFEMP2,GLUL,HPRT1,IQGAP2,MUC5AC,OGN,PLPP1,PRELP,RPL31,RPS8,RTN4R,SERINC5,SPINK1,TNFSF10,TPM4,WFDC2
GO:CC	extracellular vesicle	GO:1903561	1e-05	4.8907	2263	57	23	18964	APCS,COL4A2,CST3,CTH,DNAJB9,DNASE1,EEF1G,EFEMP2,GLUL,HPRT1,IQGAP2,MUC5AC,OGN,PLPP1,PRELP,RPL31,RPS8,RTN4R,SERINC5,SPINK1,TNFSF10,TPM4,WFDC2
GO:CC	extracellular organelle	GO:0043230	1e-05	4.88351	2265	57	23	18964	APCS,COL4A2,CST3,CTH,DNAJB9,DNASE1,EEF1G,EFEMP2,GLUL,HPRT1,IQGAP2,MUC5AC,OGN,PLPP1,PRELP,RPL31,RPS8,RTN4R,SERINC5,SPINK1,TNFSF10,TPM4,WFDC2
GO:CC	extracellular membrane-bounded organelle	GO:0065010	1e-05	4.88351	2265	57	23	18964	APCS,COL4A2,CST3,CTH,DNAJB9,DNASE1,EEF1G,EFEMP2,GLUL,HPRT1,IQGAP2,MUC5AC,OGN,PLPP1,PRELP,RPL31,RPS8,RTN4R,SERINC5,SPINK1,TNFSF10,TPM4,WFDC2
GO:CC	extracellular space	GO:0005615	0.00106	2.97341	3595	57	26	18964	APCS,C1QL4,COL4A2,CRP,CST3,CTH,DNAJB9,DNASE1,EEF1G,EFEMP2,GLUL,HDLBP,HPRT1,IQGAP2,MUC5AC,OGN,PLPP1,PRELP,RPL31,RPS8,RTN4R,SERINC5,SPINK1,TNFSF10,TPM4,WFDC2
GO:CC	vesicle	GO:0031982	0.01028	1.98806	4058	57	26	18964	APCS,CAMK2G,COL4A2,CST3,CTH,DNAJB9,DNASE1,EEF1G,EFEMP2,GLUL,HIP1,HPRT1,IQGAP2,MUC5AC,OGN,PLPP1,PRELP,RPL31,RPS8,RTN4R,SERINC5,SPINK1,TNFSF10,TPM4,USP8,WFDC2
GO:CC	polysome	GO:0005844	0.01751	1.75664	72	57	4	18964	HDLBP,MSI2,RPL31,RPL36
GO:CC	extracellular region	GO:0005576	0.02836	1.54731	4564	57	27	18964	APCS,C1QL4,COL4A2,CRP,CST3,CTH,DNAJB9,DNASE1,EEF1G,EFEMP2,GLUL,HDLBP,HPRT1,IQGAP2,MUC5AC,OGN,PLPP1,PRELP,RLN3,RPL31,RPS8,RTN4R,SERINC5,SPINK1,TNFSF10,TPM4,WFDC2
Enriched categories for annoted genes up-regulated in breeding colour males
source	term_name	term_id	adjusted_p_value	negative_log10_of_adjusted_p_value	term_size	query_size	intersection_size	effective_domain_size	intersections
GO:MF	proton-transporting ATP synthase activity, rotational mechanism	GO:0046933	0.0083346	2.07912	17	11	2	18679	ATP6V0C,ATP5PF
GO:MF	proton channel activity	GO:0015252	0.0154749	1.81037	23	11	2	18679	ATP6V0C,ATP5PF
GO:CC	proton-transporting two-sector ATPase complex, proton-transporting domain	GO:0033177	0.0110957	1.95484	27	11	2	18964	ATP6V0C,ATP5PF
GO:CC	proton-transporting two-sector ATPase complex	GO:0016469	0.0448515	1.34822	54	11	2	18964	ATP6V0C,ATP5PF
